# Supplementary material for: Insect‐resistant soybean genotypes accumulate rutin and its O‐methylated derivative narcissin, a more potent flavonol targeting Anticarsia gemmatalis digestive and detoxification enzymes and reducing larval survival
Source: J Sci Food Agric. 2026 Apr 18;106(10):5921–33. doi: 10.1002/jsfa.70640 (PMC13258211; doi:10.1002/jsfa.70640)
Supplement: Supplementary file 4 — Table S1. Residue‐level contact analysis between protease models and the flavonoids rutin and isorhamnetin‐3‐rutinoside (narcissin) obtained from molecular docking. For each residue, distances (Å) and number of contacts were calculated, with classification into shared or ligand‐specific interactions. Residues are identified by amino acid type, chain, and position. The column key provides a unique identifier for each residue, combining amino acid type, chain, and position. The columns resn_r, chain_r, and resi_r specify the amino acid, chain, and position of residues interacting with rutin, while d_rutin indicates the minimum distance (Å) and n_contacts_rutin the number of contacts with rutin. Similarly, resn_n, chain_n, and resi_n denote residues interacting with narcissin (isorhamnetin‐3‐rutinoside), with d_narc and n_contacts_narc representing the minimum distance and number of contacts, respectively. The columns resn, chain, and resi provide complementary residue identification. The column class categorizes the interaction as ‘shared’ (contact with both ligands), ‘rutin_only’, or ‘narc_only’. The column delta_d reports the difference between contact distances for the two ligands, and closer indicates which ligand is in closer proximity. Finally, res_label provides a simplified residue label (amino acid plus position). [file JSFA-106-5921-s002.xlsx]

## Sheet: Protease_3p5A
key	resn_r	chain_r	resi_r	d_rutin	n_contacts_rutin	resn_n	chain_n	resi_n	d_narc	n_contacts_narc	resn	chain	resi	class	delta_d	closer	res_label
ILE_A_20						ILE	A	20	2.79721	2	ILE	A	20	narc_only			ILE20
GLY_A_21						GLY	A	21	2.74779	3	GLY	A	21	narc_only			GLY21
ASP_A_22	ASP	A	22	0.24026	66	ASP	A	22	0.798827	43	ASP	A	22	shared	-0.558567	rutin	ASP22
ARG_A_23	ARG	A	23	3.30226	3						ARG	A	23	rutin_only			ARG23
MET_A_38						MET	A	38	3.09992	4	MET	A	38	narc_only			MET38
VAL_A_40						VAL	A	40	2.75104	1	VAL	A	40	narc_only			VAL40
LEU_A_41						LEU	A	41	3.24259	1	LEU	A	41	narc_only			LEU41
ARG_A_51						ARG	A	51	2.49092	5	ARG	A	51	narc_only			ARG51
HIS_A_52	HIS	A	52	2.07448	9	HIS	A	52	0.918391	96	HIS	A	52	shared	1.15609	narcissin	HIS52
ASP_A_53	ASP	A	53	1.32994	35	ASP	A	53	1.72184	44	ASP	A	53	shared	-0.391897	rutin	ASP53
CYS_A_54	CYS	A	54	0.657953	36	CYS	A	54	2.33378	23	CYS	A	54	shared	-1.67583	rutin	CYS54
GLY_A_55	GLY	A	55	2.08112	15	GLY	A	55	2.74573	10	GLY	A	55	shared	-0.664616	rutin	GLY55
GLY_A_56						GLY	A	56	2.37766	11	GLY	A	56	narc_only			GLY56
SER_A_57						SER	A	57	2.90393	3	SER	A	57	narc_only			SER57
THR_A_66	THR	A	66	1.83298	15	THR	A	66	3.40303	1	THR	A	66	shared	-1.57005	rutin	THR66
ALA_A_67	ALA	A	67	1.61258	16						ALA	A	67	rutin_only			ALA67
CYS_A_70	CYS	A	70	1.07325	37						CYS	A	70	rutin_only			CYS70
PHE_A_71	PHE	A	71	3.0837	6						PHE	A	71	rutin_only			PHE71
HIS_A_91						HIS	A	91	3.44175	2	HIS	A	91	narc_only			HIS91
ALA_A_153	ALA	A	153	2.88281	2	ALA	A	153	2.81263	2	ALA	A	153	shared	0.0701802	narcissin	ALA153
GLY_A_154	GLY	A	154	3.03825	4	GLY	A	154	3.1692	4	GLY	A	154	shared	-0.130945	rutin	GLY154
TRP_A_155	TRP	A	155	2.25164	14	TRP	A	155	2.29601	13	TRP	A	155	shared	-0.0443693	rutin	TRP155
GLY_A_156	GLY	A	156	1.34634	15	GLY	A	156	1.09381	18	GLY	A	156	shared	0.252529	narcissin	GLY156
