# Supplementary material for: Insect‐resistant soybean genotypes accumulate rutin and its O‐methylated derivative narcissin, a more potent flavonol targeting Anticarsia gemmatalis digestive and detoxification enzymes and reducing larval survival
Source: J Sci Food Agric. 2026 Apr 18;106(10):5921–33. doi: 10.1002/jsfa.70640 (PMC13258211; doi:10.1002/jsfa.70640)
Supplement: Supplementary file 5 — Table S2. Residue‐level contact analysis between cytochrome P450 models and the flavonoids rutin and isorhamnetin‐3‐rutinoside (narcissin) obtained from molecular docking. For each residue, distances (Å) and number of contacts were calculated, with classification into shared or ligand‐specific interactions. Residues are identified by amino acid type, chain, and position. Residue‐level contact analysis between protease models and the flavonoids rutin and isorhamnetin‐3‐rutinoside (narcissin) obtained from molecular docking. For each residue, distances (Å) and number of contacts were calculated, with classification into shared or ligand‐specific interactions. Residues are identified by amino acid type, chain, and position. The column key provides a unique identifier for each residue, combining amino acid type, chain, and position. The columns resn_r, chain_r, and resi_r specify the amino acid, chain, and position of residues interacting with rutin, while d_rutin indicates the minimum distance (Å) and n_contacts_rutin the number of contacts with rutin. Similarly, resn_n, chain_n, and resi_n denote residues interacting with narcissin (isorhamnetin‐3‐rutinoside), with d_narc and n_contacts_narc representing the minimum distance and number of contacts, respectively. The columns resn, chain, and resi provide complementary residue identification. The column class categorizes the interaction as ‘shared’ (contact with both ligands), ‘rutin_only’, or ‘narc_only’. The column delta_d reports the difference between contact distances for the two ligands, and closer indicates which ligand is in closer proximity. Finally, res_label provides a simplified residue label (amino acid plus position). [file JSFA-106-5921-s004.xlsx]

## Sheet: P450_3p5A
key	resn_r	chain_r	resi_r	d_rutin	n_contacts_rutin	resn_n	chain_n	resi_n	d_narc	n_contacts_narc	resn	chain	resi	class	delta_d	closer	res_label
PHE_A_118	PHE	A	118	2.65341	7	PHE	A	118	2.63591	10	PHE	A	118	shared	0.0174964	narcissin	PHE118
HIS_A_119						HIS	A	119	2.88788	3	HIS	A	119	narc_only			HIS119
ALA_A_210	ALA	A	210	2.61858	4	ALA	A	210	3.06172	3	ALA	A	210	shared	-0.443141	rutin	ALA210
LEU_A_211	LEU	A	211	2.38302	17						LEU	A	211	rutin_only			LEU211
PHE_A_235						PHE	A	235	2.98221	1	PHE	A	235	narc_only			PHE235
PHE_A_303	PHE	A	303	2.42781	8	PHE	A	303	2.34546	6	PHE	A	303	shared	0.0823456	narcissin	PHE303
PHE_A_305						PHE	A	305	2.35118	3	PHE	A	305	narc_only			PHE305
TYR_A_306						TYR	A	306	0.700126	29	TYR	A	306	narc_only			TYR306
VAL_A_307	VAL	A	307	1.15479	38	VAL	A	307	0.584471	76	VAL	A	307	shared	0.570318	narcissin	VAL307
ALA_A_308	ALA	A	308	2.26001	11	ALA	A	308	1.90776	29	ALA	A	308	shared	0.352248	narcissin	ALA308
GLY_A_309						GLY	A	309	2.24856	7	GLY	A	309	narc_only			GLY309
TYR_A_310						TYR	A	310	1.96426	7	TYR	A	310	narc_only			TYR310
GLU_A_311	GLU	A	311	2.68844	6	GLU	A	311	3.26848	1	GLU	A	311	shared	-0.58004	rutin	GLU311
THR_A_312	THR	A	312	1.59336	44	THR	A	312	3.3134	2	THR	A	312	shared	-1.72004	rutin	THR312
SER_A_313	SER	A	313	2.99134	3						SER	A	313	rutin_only			SER313
THR_A_316	THR	A	316	2.43189	4						THR	A	316	rutin_only			THR316
ILE_A_373	ILE	A	373	1.02622	18	ILE	A	373	2.48676	5	ILE	A	373	shared	-1.46055	rutin	ILE373
VAL_A_374	VAL	A	374	3.1479	5	VAL	A	374	1.44421	34	VAL	A	374	shared	1.70369	narcissin	VAL374
MET_A_439						MET	A	439	3.36548	1	MET	A	439	narc_only			MET439
PRO_A_440	PRO	A	440	1.75188	6	PRO	A	440	1.80578	12	PRO	A	440	shared	-0.053902	rutin	PRO440
PHE_A_441	PHE	A	441	1.15279	32	PHE	A	441	2.06265	15	PHE	A	441	shared	-0.909859	rutin	PHE441
GLY_A_442						GLY	A	442	2.30961	4	GLY	A	442	narc_only			GLY442
CYS_A_448	CYS	A	448	2.59546	6	CYS	A	448	3.44342	1	CYS	A	448	shared	-0.847957	rutin	CYS448
ARG_A_487	ARG	A	487	2.27071	15						ARG	A	487	rutin_only			ARG487
LEU_A_489	LEU	A	489	0.774345	36						LEU	A	489	rutin_only			LEU489
VAL_A_490	VAL	A	490	2.78213	3						VAL	A	490	rutin_only			VAL490
